# Supplementary material for: Tailoring Mechanical and Magnetic Properties in Dual-Phase FeCoNi(CuAl)0.8 High-Entropy Alloy
Source: Materials (Basel). 2023 Nov 18;16(22):7222. doi: 10.3390/ma16227222 (PMC10672741; doi:10.3390/ma16227222)
Supplement: Supplementary file 1 [file materials-16-07222-s001.zip]

Archive with 1 entries (1 files):
- materials-2702011-SI.pdf
